# Supplementary material for: KOREF_S1: phased, parental trio-binned Korean reference genome using long reads and Hi-C sequencing methods
Source: Gigascience. 2022 Mar 24;11:giac022. doi: 10.1093/gigascience/giac022 (PMC8952264; doi:10.1093/gigascience/giac022)
Supplement: giac022_Supplemental_File [file giac022_supplemental_file.zip]

Archive with 1 entries (1 files):
- KOREF_S1v2.1_supplementary_tables_20211210.xlsx
