# Supplementary material for: KOREF_S1: phased, parental trio-binned Korean reference genome using long reads and Hi-C sequencing methods
Source: Gigascience. 2022 Mar 24;11:giac022. doi: 10.1093/gigascience/giac022 (PMC8952264; doi:10.1093/gigascience/giac022)
Supplement: giac022_Supplemental_File [file giac022_supplemental_file.zip › KOREF_S1v2.1_supplementary_tables_20211210.xlsx]

## Sheet: Table S1
Table S1. The statistics of sequencing data for KOREF assembly
Library name	Library type	Sequencer	No of reads	Total length of reads	N50 of reads	Length of the longest reads
KOREF_FC0	Long read	ONT PromethION	3312776	20865481179	13367	1042663
KOREF_FC1	Long read	ONT PromethION	5042850	41682677298	18109	1753381
KOREF_FC2	Long read	ONT PromethION	12338494	76503664100	13471	864374
KOREF_FC3	Long read	ONT PromethION	10235778	45485905527	8575	837815
KOREF_FC4	Long read	ONT PromethION	16631685	61519105457	7219	694220
KOREF_FC5	Long read	ONT PromethION	18646872	94424194828	10637	890851
KOREF_FC6	Long read	ONT PromethION	17505287	107134750131	13118	697847
KOREF_FC7	Long read	ONT PromethION	15334968	56295215337	6793	504030
KOREF_FC8	Long read	ONT PromethION	2355945	11961112778	9794	139596
KOREF_FC9	Long read	ONT PromethION	12904534	87895961842	14725	129808
KOREF_FC10	Long read	ONT PromethION	8241801	45637914742	12625	176495
KOREF_FC11	Long read	ONT PromethION	9237075	55586698463	13369	160294
KOREF_PBCCS_FC1	Long read	PacBio HiFi-CCS	851009	13490105391	15870	33546
KOREF_PBCCS_FC2	Long read	PacBio HiFi-CCS	716451	11376688499	15901	30931
KOREF_PBCCS_FC3	Long read	PacBio HiFi-CCS	951653	15081743678	15867	36401
KOREF_PBCCS_FC4	Long read	PacBio HiFi-CCS	2250696	31928570225	14338	33979
KOREF_PBCCS_FC5	Long read	PacBio HiFi-CCS	1637317	19173274135	11816	28947
KOREF_PBCCS_FC6	Long read	PacBio HiFi-CCS	1966687	23104807610	11840	33434
K5_mbol	Hi-C	Illumina	678687678	101803151700	150	150
WBC_mbol	Hi-C	Illumina	1030159562	152405701620	147	147
K5_combo	Hi-C	Illumina	1159354242	173903136300	150	150
WBC_combo	Hi-C	Illumina	640984808	96147721200	150	150
KOREF_HiC	Hi-C	Illumina	2383095442	359847411742	151	151

## Sheet: Table S2
Table S2. Base accuracy of raw and corrected ONT long-reads
	Error rate on Paternal	Error rate on Maternal
FC0	0.01497	0.01534
FC1	0.01539	0.01537
FC2	0.01401	0.01412
FC3	0.01206	0.012
FC4	0.01248	0.01269
FC5	0.01297	0.01288
FC6	0.01474	0.01488
FC7	0.01278	0.01294
FC8	0.01684	0.01719
FC9	0.0137	0.0137
FC10	0.0133	0.01318
FC11	0.01509	0.01533
Total	0.0140813

## Sheet: Table S3
Table S3. Assessment of KOREF genome assemblies using Merqury
Assembly level	Assembly name	Haploid info.	QV	Error rate	Total completeness (%)	Haploid completeness (%)
Contigs	KOREF_S1v2.0_PT	Maternal	33.8043	0.000416458	95.3942	88.3218
		Paternal	33.7619	0.000420544	94.1992	89.4112
		Both	33.7833	0.00041848	98.5486	N/A
	KOREF_S1v2.0_PBCCS (wtdbg2)	Maternal	44.0176	3.96496e-05	95.3942	88.3218
		Paternal	43.9261	4.04939e-05	94.1992	89.4112
		Both	43.9719	4.0069e-05	98.5486	N/A
	KOREF_S1v2.0_PBCCS (hifiasm_trio)	Maternal	45.125	3.07256e-05	97.8435	99.6873
		Paternal	45.1054	3.08648e-05	93.825	99.1902
		Both	45.1154	3.07939e-05	99.8751	N/A
	KOREF_S1v2.1	Maternal	43.7455	4.22138e-05	97.4445	90.5411
		Paternal	41.0087	7.92738e-05	95.561	91.6752
		Both	42.1805	6.05277e-05	99.3284	N/A
Chromosomes	KOREF_S1v1.0	Diploid	33.5807	0.00043846	97.0471	N/A
	KOREF_S1v2.0_PT	Maternal	39.5177	0.000111746	96.9514	82.8504
		Paternal	39.5263	0.000111525	95.0758	85.9729
		Both	39.5219	0.000111636	98.9057	N/A
	KOREF_S1v2.1	Maternal	44.4916	3.55498e-05	97.5563	90.5983
		Paternal	43.3409	4.63346e-05	95.7252	91.8444
		Both	43.8849	4.08801e-05	99.4084	N/A

## Sheet: Table S4
Table S4. The list of genes which were not partcipated in LiftOver
Gene name
ENSG00000225972.1
ENSG00000251823.2
ENSG00000263526.1
ENSG00000278791.1
ENSG00000281133.1
ENSG00000281825.1
ENSG00000264603.1
ENSG00000255972.1
ENSG00000256353.1
ENSG00000258173.1
ENSG00000277052.1
ENSG00000238500.1
ENSG00000282993.1
ENSG00000211826.1
ENSG00000211842.1
ENSG00000211865.1
ENSG00000211900.2
ENSG00000211904.2
ENSG00000211905.1
ENSG00000211907.1
ENSG00000211909.1
ENSG00000211911.1
ENSG00000211912.1
ENSG00000211914.1
ENSG00000211915.1
ENSG00000211917.1
ENSG00000211918.1
ENSG00000211920.1
ENSG00000211921.1
ENSG00000211923.1
ENSG00000211924.1
ENSG00000211925.1
ENSG00000211928.1
ENSG00000211930.1
ENSG00000211931.1
ENSG00000211933.2
ENSG00000223997.1
ENSG00000225825.1
ENSG00000227108.1
ENSG00000227196.1
ENSG00000227335.1
ENSG00000227800.1
ENSG00000228131.1
ENSG00000228985.1
ENSG00000232543.2
ENSG00000233655.1
ENSG00000236170.1
ENSG00000236597.1
ENSG00000237020.1
ENSG00000237197.1
ENSG00000237235.2
ENSG00000237547.1
ENSG00000240041.1
ENSG00000242472.1
ENSG00000242887.1
ENSG00000253808.1
ENSG00000253820.1
ENSG00000254045.1
ENSG00000257825.1
ENSG00000259016.1
ENSG00000270705.1
ENSG00000280494.2
ENSG00000221641.1
ENSG00000259302.1
ENSG00000259646.1
ENSG00000270185.1
ENSG00000270451.1
ENSG00000270824.1
ENSG00000270961.1
ENSG00000271317.1
ENSG00000271336.1
ENSG00000282089.1
ENSG00000282268.1
ENSG00000282520.1
ENSG00000282599.1
ENSG00000283888.1
ENSG00000264399.1
ENSG00000265561.2
ENSG00000266416.1
ENSG00000212051.1
ENSG00000284239.1
ENSG00000252191.1
ENSG00000273837.1
ENSG00000275726.1
ENSG00000282732.1
ENSG00000283673.1
ENSG00000211593.2
ENSG00000211594.2
ENSG00000211595.2
ENSG00000211596.3
ENSG00000211597.2
ENSG00000264041.2
ENSG00000277842.1
ENSG00000283591.1
ENSG00000271523.1
ENSG00000284125.1
ENSG00000211680.2
ENSG00000211684.2
ENSG00000238584.1
ENSG00000232167.1
ENSG00000239255.1
ENSG00000265483.1
ENSG00000249472.1
ENSG00000251816.1
ENSG00000266270.1
ENSG00000271544.1
ENSG00000264233.1
ENSG00000280665.1
ENSG00000211764.1
ENSG00000211765.1
ENSG00000211766.1
ENSG00000252866.1
ENSG00000282320.1
ENSG00000282420.1
ENSG00000282431.1
ENSG00000282780.1
ENSG00000284261.1
ENSG00000252521.1
ENSG00000276277.1
ENSG00000283146.1
ENSG00000221081.1
ENSG00000224931.4
ENSG00000272681.2
ENSG00000273773.1
ENSG00000275110.1
ENSG00000278803.2
ENSG00000279245.1
ENSG00000280249.1
ENSG00000275882.1
ENSG00000227232.5
ENSG00000278267.1
ENSG00000268020.3
ENSG00000236601.2
ENSG00000235146.2
ENSG00000237973.1
ENSG00000229344.1
ENSG00000240409.1
ENSG00000248527.1
ENSG00000198744.5
ENSG00000116721.9
ENSG00000231103.2
ENSG00000204510.5
ENSG00000207434.1
ENSG00000234064.1
ENSG00000232423.6
ENSG00000229571.7
ENSG00000179412.11
ENSG00000279169.3
ENSG00000237700.2
ENSG00000204480.8
ENSG00000186301.8
ENSG00000117122.14
ENSG00000224183.1
ENSG00000227207.2
ENSG00000237763.10
ENSG00000234441.1
ENSG00000174876.17
ENSG00000227408.1
ENSG00000238122.1
ENSG00000274642.1
ENSG00000277313.1
ENSG00000270392.2
ENSG00000273694.1
ENSG00000275933.1
ENSG00000286106.1
ENSG00000263353.3
ENSG00000198019.13
ENSG00000188610.12
ENSG00000276118.1
ENSG00000277095.1
ENSG00000252830.2
ENSG00000274927.1
ENSG00000233430.3
ENSG00000237503.2
ENSG00000234571.2
ENSG00000268074.1
ENSG00000275075.1
ENSG00000275767.1
ENSG00000232527.8
ENSG00000276442.1
ENSG00000276756.4
ENSG00000271567.1
ENSG00000227212.3
ENSG00000229002.1
ENSG00000279782.2
ENSG00000222854.1
ENSG00000273825.1
ENSG00000271644.1
ENSG00000215784.6
ENSG00000223612.3
ENSG00000256374.2
ENSG00000276216.1
ENSG00000201789.1
ENSG00000270339.3
ENSG00000274428.1
ENSG00000274408.1
ENSG00000244371.2
ENSG00000229828.2
ENSG00000231551.8
ENSG00000201183.1
ENSG00000285062.1
ENSG00000252515.2
ENSG00000177144.8
ENSG00000252656.1
ENSG00000201699.1
ENSG00000284842.1
ENSG00000226500.2
ENSG00000150337.14
ENSG00000233030.2
ENSG00000244057.5
ENSG00000187238.5
ENSG00000225217.1
ENSG00000236439.4
ENSG00000225483.1
ENSG00000196550.11
ENSG00000229509.1
ENSG00000272055.1
ENSG00000226113.1
ENSG00000234941.1
ENSG00000203496.9
ENSG00000228702.1
ENSG00000239152.1
ENSG00000273225.4
ENSG00000215097.3
ENSG00000204177.10
ENSG00000189090.8
ENSG00000264404.3
ENSG00000276544.1
ENSG00000226964.1
ENSG00000264717.5
ENSG00000252149.1
ENSG00000270025.2
ENSG00000278561.1
ENSG00000170324.21
ENSG00000230166.1
ENSG00000288603.1
ENSG00000222108.1
ENSG00000233197.1
ENSG00000271848.2
ENSG00000278616.1
ENSG00000273946.1
ENSG00000228055.3
ENSG00000213147.3
ENSG00000254468.2
ENSG00000232390.3
ENSG00000273813.1
ENSG00000284018.1
ENSG00000284306.1
ENSG00000283873.1
ENSG00000284546.1
ENSG00000244398.1
ENSG00000150244.12
ENSG00000285537.1
ENSG00000214414.9
ENSG00000168930.13
ENSG00000166013.11
ENSG00000254818.1
ENSG00000254655.1
ENSG00000204450.8
ENSG00000237706.4
ENSG00000204397.9
ENSG00000249054.2
ENSG00000171847.11
ENSG00000164845.16
ENSG00000214487.3
ENSG00000214826.5
ENSG00000212432.1
ENSG00000013573.17
ENSG00000257005.1
ENSG00000280208.1
ENSG00000279124.1
ENSG00000279730.2
ENSG00000279231.1
ENSG00000268486.5
ENSG00000276183.1
ENSG00000215604.3
ENSG00000233905.1
ENSG00000285576.1
ENSG00000227151.4
ENSG00000234278.3
ENSG00000283371.1
ENSG00000258233.1
ENSG00000257644.1
ENSG00000257175.2
ENSG00000257731.2
ENSG00000258076.1
ENSG00000257635.2
ENSG00000277529.1
ENSG00000278143.1
ENSG00000222036.8
ENSG00000225210.10
ENSG00000286614.1
ENSG00000278594.1
ENSG00000196143.4
ENSG00000277156.1
ENSG00000244306.11
ENSG00000287515.1
ENSG00000274827.4
ENSG00000278301.1
ENSG00000187537.13
ENSG00000274649.1
ENSG00000278184.1
ENSG00000257432.1
ENSG00000258324.2
ENSG00000257493.1
ENSG00000259045.1
ENSG00000129515.20
ENSG00000184227.8
ENSG00000258408.1
ENSG00000258605.1
ENSG00000226777.7
ENSG00000211966.2
ENSG00000211974.3
ENSG00000281990.1
ENSG00000283571.1
ENSG00000280411.1
ENSG00000259769.1
ENSG00000181984.11
ENSG00000278497.1
ENSG00000258916.2
ENSG00000258707.2
ENSG00000270685.1
ENSG00000258590.5
ENSG00000238478.1
ENSG00000258420.1
ENSG00000230031.10
ENSG00000270831.1
ENSG00000266545.1
ENSG00000258494.1
ENSG00000259698.1
ENSG00000258771.1
ENSG00000243059.3
ENSG00000258684.2
ENSG00000247765.2
ENSG00000278522.5
ENSG00000281347.3
ENSG00000287345.1
ENSG00000284834.1
ENSG00000280709.2
ENSG00000284988.1
ENSG00000279639.2
ENSG00000259324.2
ENSG00000285116.1
ENSG00000182974.3
ENSG00000279408.3
ENSG00000280655.1
ENSG00000258585.2
ENSG00000264902.1
ENSG00000283524.2
ENSG00000285405.1
ENSG00000284500.3
ENSG00000285135.1
ENSG00000259435.3
ENSG00000260739.1
ENSG00000223877.4
ENSG00000271288.1
ENSG00000275363.1
ENSG00000277865.4
ENSG00000277561.5
ENSG00000277515.1
ENSG00000283273.1
ENSG00000277867.1
ENSG00000277755.1
ENSG00000273976.2
ENSG00000277505.1
ENSG00000175676.15
ENSG00000273981.1
ENSG00000276941.1
ENSG00000273756.4
ENSG00000260399.1
ENSG00000261739.2
ENSG00000237850.7
ENSG00000261497.1
ENSG00000153684.15
ENSG00000276891.1
ENSG00000261524.1
ENSG00000276928.1
ENSG00000274532.1
ENSG00000260159.1
ENSG00000260053.2
ENSG00000183629.13
ENSG00000276955.1
ENSG00000261041.1
ENSG00000227717.4
ENSG00000188626.6
ENSG00000248334.6
ENSG00000260844.2
ENSG00000179938.12
ENSG00000273818.1
ENSG00000178081.12
ENSG00000207432.1
ENSG00000206972.1
ENSG00000186399.10
ENSG00000274424.1
ENSG00000178115.11
ENSG00000277031.1
ENSG00000259890.1
ENSG00000207430.1
ENSG00000201084.1
ENSG00000271078.1
ENSG00000260211.2
ENSG00000288627.1
ENSG00000261491.1
ENSG00000249931.4
ENSG00000275776.1
ENSG00000215304.3
ENSG00000261279.5
ENSG00000206987.1
ENSG00000261708.1
ENSG00000206127.11
ENSG00000274076.1
ENSG00000261375.1
ENSG00000254912.2
ENSG00000215252.12
ENSG00000237289.10
ENSG00000242866.10
ENSG00000166762.19
ENSG00000206991.1
ENSG00000259187.1
ENSG00000238845.1
ENSG00000212424.1
ENSG00000252117.1
ENSG00000278422.1
ENSG00000235370.6
ENSG00000272887.1
ENSG00000259538.1
ENSG00000197627.3
ENSG00000230373.8
ENSG00000259244.1
ENSG00000189136.9
ENSG00000277582.1
ENSG00000188388.10
ENSG00000183909.6
ENSG00000275771.1
ENSG00000248893.3
ENSG00000261523.1
ENSG00000254609.1
ENSG00000270734.1
ENSG00000263918.1
ENSG00000265537.1
ENSG00000207425.1
ENSG00000183426.17
ENSG00000275259.1
ENSG00000270580.5
ENSG00000277770.1
ENSG00000103226.19
ENSG00000263029.1
ENSG00000257381.3
ENSG00000265373.2
ENSG00000244257.5
ENSG00000183889.12
ENSG00000278221.1
ENSG00000277698.1
ENSG00000276484.1
ENSG00000285628.1
ENSG00000205746.9
ENSG00000257563.1
ENSG00000266454.1
ENSG00000185164.15
ENSG00000274025.1
ENSG00000277014.1
ENSG00000157106.17
ENSG00000183747.12
ENSG00000260201.2
ENSG00000260306.1
ENSG00000271623.1
ENSG00000205609.13
ENSG00000275429.1
ENSG00000278665.1
ENSG00000196502.12
ENSG00000181625.17
ENSG00000260280.5
ENSG00000213648.11
ENSG00000258150.6
ENSG00000257506.1
ENSG00000102879.16
ENSG00000278887.2
ENSG00000261444.1
ENSG00000260847.1
ENSG00000260649.1
ENSG00000260540.2
ENSG00000205456.11
ENSG00000183632.14
ENSG00000261391.1
ENSG00000260864.1
ENSG00000260845.1
ENSG00000261108.2
ENSG00000260644.6
ENSG00000260414.1
ENSG00000205457.11
ENSG00000260781.1
ENSG00000259842.2
ENSG00000284209.2
ENSG00000288300.1
ENSG00000221725.1
ENSG00000261816.1
ENSG00000260923.7
ENSG00000214946.14
ENSG00000179277.9
ENSG00000233090.1
ENSG00000227790.7
ENSG00000266302.6
ENSG00000276088.1
ENSG00000188933.16
ENSG00000266129.1
ENSG00000264892.1
ENSG00000226145.7
ENSG00000131885.17
ENSG00000273018.7
ENSG00000227689.1
ENSG00000154874.15
ENSG00000276532.1
ENSG00000230197.6
ENSG00000265746.1
ENSG00000262202.4
ENSG00000277947.1
ENSG00000281000.1
ENSG00000262319.1
ENSG00000197665.7
ENSG00000263934.5
ENSG00000189423.13
ENSG00000287490.1
ENSG00000230528.7
ENSG00000170298.16
ENSG00000229586.2
ENSG00000214822.8
ENSG00000231645.3
ENSG00000264422.1
ENSG00000214819.2
ENSG00000231258.2
ENSG00000264943.1
ENSG00000250462.8
ENSG00000261499.2
ENSG00000265889.1
ENSG00000277341.1
ENSG00000274487.2
ENSG00000274284.1
ENSG00000212659.1
ENSG00000229351.1
ENSG00000275616.1
ENSG00000278774.1
ENSG00000274862.1
ENSG00000274452.1
ENSG00000267198.1
ENSG00000176681.14
ENSG00000265411.1
ENSG00000260075.1
ENSG00000238083.8
ENSG00000087995.16
ENSG00000239246.3
ENSG00000136487.18
ENSG00000259533.2
ENSG00000204414.13
ENSG00000271974.1
ENSG00000232938.2
ENSG00000215512.9
ENSG00000222087.1
ENSG00000267541.1
ENSG00000282458.1
ENSG00000176695.8
ENSG00000281379.2
ENSG00000178464.6
ENSG00000267053.8
ENSG00000243130.8
ENSG00000204941.14
ENSG00000243137.8
ENSG00000183281.15
ENSG00000271097.1
ENSG00000273445.1
ENSG00000225933.1
ENSG00000234231.4
ENSG00000253278.1
ENSG00000241351.3
ENSG00000253497.1
ENSG00000253265.1
ENSG00000240382.3
ENSG00000254157.1
ENSG00000253732.1
ENSG00000211611.2
ENSG00000253578.1
ENSG00000253625.1
ENSG00000241294.1
ENSG00000244116.3
ENSG00000253998.3
ENSG00000243238.1
ENSG00000253860.1
ENSG00000253461.1
ENSG00000253487.1
ENSG00000253592.1
ENSG00000242371.1
ENSG00000283427.1
ENSG00000283196.2
ENSG00000251039.3
ENSG00000250036.1
ENSG00000239975.3
ENSG00000253191.1
ENSG00000253999.1
ENSG00000211623.2
ENSG00000254097.1
ENSG00000211625.2
ENSG00000241244.1
ENSG00000224041.3
ENSG00000278857.1
ENSG00000239819.2
ENSG00000143429.10
ENSG00000286156.1
ENSG00000237383.1
ENSG00000227265.2
ENSG00000213355.3
ENSG00000223564.1
ENSG00000229089.8
ENSG00000277701.5
ENSG00000240069.1
ENSG00000204588.5
ENSG00000235721.1
ENSG00000229730.2
ENSG00000283283.2
ENSG00000282785.1
ENSG00000263881.1
ENSG00000266139.2
ENSG00000223973.2
ENSG00000225744.1
ENSG00000266063.1
ENSG00000226516.7
ENSG00000146556.14
ENSG00000217950.4
ENSG00000232742.3
ENSG00000271153.1
ENSG00000204556.4
ENSG00000283443.1
ENSG00000279493.1
ENSG00000277117.5
ENSG00000279687.1
ENSG00000279094.3
ENSG00000274333.4
ENSG00000277777.1
ENSG00000279186.1
ENSG00000274559.3
ENSG00000280013.1
ENSG00000280179.1
ENSG00000274790.1
ENSG00000280019.1
ENSG00000278903.3
ENSG00000274276.4
ENSG00000275895.7
ENSG00000276076.5
ENSG00000280346.1
ENSG00000278927.1
ENSG00000279788.1
ENSG00000280164.1
ENSG00000280018.4
ENSG00000279477.1
ENSG00000277067.4
ENSG00000274046.1
ENSG00000280330.1
ENSG00000279647.1
ENSG00000276077.4
ENSG00000274484.1
ENSG00000277991.4
ENSG00000278961.2
ENSG00000279967.1
ENSG00000275950.1
ENSG00000278233.1
ENSG00000274060.1
ENSG00000277671.1
ENSG00000277739.1
ENSG00000277379.1
ENSG00000274868.1
ENSG00000275215.1
ENSG00000278775.1
ENSG00000279990.1
ENSG00000264462.1
ENSG00000264063.1
ENSG00000224309.7
ENSG00000207097.1
ENSG00000168122.4
ENSG00000185390.2
ENSG00000175302.5
ENSG00000266211.1
ENSG00000226930.1
ENSG00000228184.1
ENSG00000179381.8
ENSG00000166351.11
ENSG00000227874.1
ENSG00000234538.1
ENSG00000228314.1
ENSG00000178457.3
ENSG00000205670.12
ENSG00000222018.2
ENSG00000180509.13
ENSG00000221398.1
ENSG00000142178.9
ENSG00000185186.10
ENSG00000214326.2
ENSG00000160218.13
ENSG00000241945.8
ENSG00000160221.18
ENSG00000237604.1
ENSG00000276871.1
ENSG00000276138.1
ENSG00000184624.4
ENSG00000236831.1
ENSG00000130538.6
ENSG00000235759.1
ENSG00000215268.3
ENSG00000213727.3
ENSG00000230643.1
ENSG00000230471.1
ENSG00000231565.1
ENSG00000226474.1
ENSG00000224435.2
ENSG00000198062.15
ENSG00000225255.6
ENSG00000235992.1
ENSG00000232775.6
ENSG00000275319.1
ENSG00000277690.2
ENSG00000278558.5
ENSG00000274602.5
ENSG00000274625.1
ENSG00000275362.1
ENSG00000286175.1
ENSG00000273907.1
ENSG00000182824.7
ENSG00000197421.10
ENSG00000234764.2
ENSG00000169668.11
ENSG00000239511.2
ENSG00000224688.1
ENSG00000133475.17
ENSG00000283145.1
ENSG00000169662.8
ENSG00000206142.9
ENSG00000226534.1
ENSG00000273846.1
ENSG00000274600.1
ENSG00000200057.1
ENSG00000206140.12
ENSG00000183506.17
ENSG00000252143.1
ENSG00000222352.1
ENSG00000183246.8
ENSG00000206090.4
ENSG00000231271.1
ENSG00000228039.3
ENSG00000099984.11
ENSG00000100280.17
ENSG00000241278.1
ENSG00000251178.1
ENSG00000253540.5
ENSG00000251669.6
ENSG00000227551.1
ENSG00000232399.4
ENSG00000249482.1
ENSG00000250231.1
ENSG00000250844.3
ENSG00000248920.3
ENSG00000249811.3
ENSG00000232264.5
ENSG00000230430.5
ENSG00000227140.3
ENSG00000250566.1
ENSG00000251101.1
ENSG00000184139.8
ENSG00000197465.14
ENSG00000202215.1
ENSG00000261914.2
ENSG00000248308.1
ENSG00000168967.14
ENSG00000250138.4
ENSG00000251158.1
ENSG00000172058.16
ENSG00000172062.17
ENSG00000285204.1
ENSG00000249981.1
ENSG00000250801.2
ENSG00000248943.1
ENSG00000170089.15
ENSG00000214351.5
ENSG00000249287.1
ENSG00000248761.1
ENSG00000231228.4
ENSG00000168903.9
ENSG00000250765.6
ENSG00000213285.4
ENSG00000217929.4
ENSG00000244731.8
ENSG00000204338.8
ENSG00000250535.1
ENSG00000229776.1
ENSG00000272541.1
ENSG00000214563.2
ENSG00000214561.3
ENSG00000211697.4
ENSG00000211698.2
ENSG00000239556.4
ENSG00000228903.7
ENSG00000282879.1
ENSG00000233437.1
ENSG00000225244.3
ENSG00000189166.6
ENSG00000214668.4
ENSG00000275061.2
ENSG00000185177.14
ENSG00000226587.1
ENSG00000229301.1
ENSG00000227305.2
ENSG00000223889.1
ENSG00000268181.3
ENSG00000234467.1
ENSG00000227426.1
ENSG00000224368.1
ENSG00000197990.6
ENSG00000230132.1
ENSG00000228645.2
ENSG00000265214.1
ENSG00000273024.6
ENSG00000230189.7
ENSG00000236928.3
ENSG00000233383.1
ENSG00000174353.17
ENSG00000229018.5
ENSG00000201282.1
ENSG00000273897.1
ENSG00000273927.1
ENSG00000123965.13
ENSG00000239069.1
ENSG00000276840.1
ENSG00000267828.1
ENSG00000273598.1
ENSG00000202021.1
ENSG00000278416.1
ENSG00000199870.1
ENSG00000205583.13
ENSG00000275930.1
ENSG00000233980.1
ENSG00000250614.1
ENSG00000231183.4
ENSG00000241350.1
ENSG00000201885.1
ENSG00000233448.2
ENSG00000201959.1
ENSG00000078319.10
ENSG00000201913.1
ENSG00000170667.15
ENSG00000105808.18
ENSG00000205236.6
ENSG00000267368.1
ENSG00000222011.9
ENSG00000213385.3
ENSG00000237632.3
ENSG00000229977.2
ENSG00000271079.1
ENSG00000252037.1
ENSG00000170379.21
ENSG00000241136.1
ENSG00000198420.10
ENSG00000225932.3
ENSG00000244198.7
ENSG00000212807.3
ENSG00000228960.6
ENSG00000050327.15
ENSG00000241449.6
ENSG00000276538.1
ENSG00000233363.1
ENSG00000253896.3
ENSG00000232039.2
ENSG00000239839.7
ENSG00000284620.2
ENSG00000230045.4
ENSG00000233132.4
ENSG00000249005.3
ENSG00000223885.4
ENSG00000215373.4
ENSG00000233295.3
ENSG00000230549.3
ENSG00000236125.3
ENSG00000215371.3
ENSG00000177257.3
ENSG00000177243.3
ENSG00000187082.2
ENSG00000198129.3
ENSG00000255251.2
ENSG00000248944.1
ENSG00000285975.1
ENSG00000234749.5
ENSG00000285687.1
ENSG00000285814.1
ENSG00000285913.1
ENSG00000285620.1
ENSG00000285937.1
ENSG00000285720.1
ENSG00000285657.1
ENSG00000285607.1
ENSG00000285950.1
ENSG00000285862.1
ENSG00000254776.1
ENSG00000186562.8
ENSG00000176782.3
ENSG00000178287.18
ENSG00000254543.1
ENSG00000255211.1
ENSG00000237038.5
ENSG00000225327.3
ENSG00000233115.4
ENSG00000254229.2
ENSG00000254700.1
ENSG00000255544.2
ENSG00000226430.7
ENSG00000223443.3
ENSG00000205879.5
ENSG00000254423.1
ENSG00000255556.2
ENSG00000251402.3
ENSG00000270971.2
ENSG00000273567.1
ENSG00000205176.3
ENSG00000275928.2
ENSG00000271381.2
ENSG00000276998.1
ENSG00000274343.1
ENSG00000277436.1
ENSG00000226625.1
ENSG00000271454.1
ENSG00000278825.1
ENSG00000269692.1
ENSG00000273994.1
ENSG00000234720.3
ENSG00000232239.2
ENSG00000283886.3
ENSG00000277774.1
ENSG00000232798.1
ENSG00000184961.5
ENSG00000283246.1
ENSG00000275160.1
ENSG00000237207.2
ENSG00000270909.1
ENSG00000273717.1
ENSG00000268234.1
ENSG00000277213.1
ENSG00000234861.2
ENSG00000227924.2
ENSG00000237357.2
ENSG00000204816.5
ENSG00000224537.1
ENSG00000213816.3
ENSG00000276128.2
ENSG00000238933.1
ENSG00000273940.1
ENSG00000229697.2
ENSG00000231995.2
ENSG00000275230.1
ENSG00000227449.8
ENSG00000224603.1
ENSG00000204801.7
ENSG00000236825.2
ENSG00000241571.2
ENSG00000219693.3
ENSG00000170161.7
ENSG00000288694.1
ENSG00000235832.2
ENSG00000277869.1
ENSG00000236252.2
ENSG00000276723.1
ENSG00000275026.1
ENSG00000276203.5
ENSG00000284658.1
ENSG00000276894.1
ENSG00000273849.1
ENSG00000276457.1
ENSG00000274349.5
ENSG00000277490.1
ENSG00000274852.1
ENSG00000276898.1
ENSG00000274098.1
ENSG00000277618.1
ENSG00000232086.1
ENSG00000189357.9
ENSG00000278486.1
ENSG00000265848.1
ENSG00000159247.13
ENSG00000278130.1
ENSG00000268009.6
ENSG00000231603.1
ENSG00000231489.1
ENSG00000274274.1
ENSG00000237671.3
ENSG00000227488.2
ENSG00000236362.8
ENSG00000216649.4
ENSG00000224902.5
ENSG00000189064.8
ENSG00000225397.1
ENSG00000229826.2
ENSG00000269502.6
ENSG00000283594.1
ENSG00000275520.2
ENSG00000269405.7
ENSG00000273746.1
ENSG00000284800.1
ENSG00000215029.11
ENSG00000269226.7
ENSG00000278646.1
ENSG00000226929.3
ENSG00000270493.1
ENSG00000224089.3
ENSG00000271154.1
ENSG00000226600.3
ENSG00000271041.1
ENSG00000230347.5
ENSG00000270397.1
ENSG00000228517.3
ENSG00000271502.1
ENSG00000226023.6
ENSG00000271211.1
ENSG00000237957.6
ENSG00000270736.1
ENSG00000230594.3
ENSG00000270771.1
ENSG00000236126.3
ENSG00000270646.1
ENSG00000242362.2
ENSG00000270456.1
ENSG00000236371.6
ENSG00000270251.1
ENSG00000269096.7
ENSG00000278289.5
ENSG00000271449.8
ENSG00000273696.4
ENSG00000278085.5
ENSG00000269586.8
ENSG00000198573.7
ENSG00000269475.2
ENSG00000268902.3
ENSG00000183305.14
ENSG00000197172.10
ENSG00000277008.1
ENSG00000166160.9
ENSG00000277009.1
ENSG00000269433.3
ENSG00000273041.1
ENSG00000268651.4
ENSG00000184033.14
ENSG00000213338.3
ENSG00000288709.1
ENSG00000221190.1
ENSG00000277745.1
ENSG00000234583.1
ENSG00000235094.3
ENSG00000129816.5
ENSG00000212856.6
ENSG00000237563.2
ENSG00000185700.10
ENSG00000235895.1
ENSG00000232620.1
ENSG00000147761.8
ENSG00000229208.1
ENSG00000252173.1
ENSG00000271595.1
ENSG00000224989.2
ENSG00000283076.1
ENSG00000228578.1
ENSG00000230663.1
ENSG00000252315.1
ENSG00000252012.1
ENSG00000273966.1
ENSG00000238191.3
ENSG00000226449.1
ENSG00000224166.1
ENSG00000229129.1
ENSG00000250868.4
ENSG00000223555.1
ENSG00000235521.1
ENSG00000252513.1
ENSG00000224964.1
ENSG00000225740.1
ENSG00000237616.1
ENSG00000226611.2
ENSG00000236599.1
ENSG00000229302.1
ENSG00000251510.1
ENSG00000238067.1
ENSG00000230377.1
ENSG00000169953.12
ENSG00000236429.1
ENSG00000176728.10
ENSG00000249501.1
ENSG00000248573.1
ENSG00000238135.1
ENSG00000224151.1
ENSG00000251970.1
ENSG00000238088.1
ENSG00000242393.1
ENSG00000242875.6
ENSG00000234414.7
ENSG00000228257.1
ENSG00000242389.8
ENSG00000227444.1
ENSG00000237968.1
ENSG00000231159.1
ENSG00000232475.1
ENSG00000236951.5
ENSG00000131548.7
ENSG00000169800.14
ENSG00000229159.1
ENSG00000228571.1
ENSG00000230476.1
ENSG00000224657.9
ENSG00000224917.1
ENSG00000230727.1
ENSG00000228240.1
ENSG00000276829.1
ENSG00000215537.3
ENSG00000226906.1
ENSG00000244000.1
ENSG00000232764.1
ENSG00000233126.3
ENSG00000215540.10
ENSG00000224169.1
ENSG00000226873.1
ENSG00000236620.1
ENSG00000224866.1
ENSG00000232424.1
ENSG00000252681.1
ENSG00000232910.1
ENSG00000232845.1
ENSG00000231540.1
ENSG00000223362.1
ENSG00000224571.1
ENSG00000226369.1
ENSG00000280961.1
ENSG00000227871.1
ENSG00000251917.1
ENSG00000228465.1
ENSG00000237467.1
ENSG00000232205.1
ENSG00000223698.3
ENSG00000242854.1
ENSG00000230977.1
ENSG00000244231.1
ENSG00000172342.5
ENSG00000284071.1
ENSG00000239533.6
ENSG00000274234.1
ENSG00000225491.1
ENSG00000227439.1
ENSG00000224210.1
ENSG00000235412.1
ENSG00000183795.8
ENSG00000240566.1
ENSG00000232976.1
ENSG00000226270.3
ENSG00000227837.1
ENSG00000278602.1
ENSG00000185894.8
ENSG00000236379.2
ENSG00000227633.1
ENSG00000228786.5
ENSG00000233944.1
ENSG00000270535.1
ENSG00000225287.1
ENSG00000223856.1
ENSG00000223406.1
ENSG00000235511.1
ENSG00000234888.1
ENSG00000235014.1
ENSG00000252948.1
ENSG00000237801.6_PAR_Y
ENSG00000237040.6_PAR_Y
ENSG00000124333.16_PAR_Y
ENSG00000228410.6_PAR_Y
ENSG00000124334.17_PAR_Y
ENSG00000270726.6_PAR_Y
ENSG00000185203.12_PAR_Y
ENSG00000182484.15_PAR_Y
ENSG00000243485.5
ENSG00000284332.1
ENSG00000233750.3
ENSG00000237094.12
ENSG00000269732.1
ENSG00000284733.2
ENSG00000268663.1
ENSG00000284662.1
ENSG00000229376.3
ENSG00000274764.6
ENSG00000204505.5
ENSG00000275131.3
ENSG00000275585.2
ENSG00000273516.1
ENSG00000264145.2
ENSG00000252105.1
ENSG00000162825.16
ENSG00000280649.2
ENSG00000270629.6
ENSG00000274265.5
ENSG00000274423.1
ENSG00000275229.1
ENSG00000203814.6
ENSG00000276997.4
ENSG00000233771.2
ENSG00000233003.4
ENSG00000278455.1
ENSG00000276805.2
ENSG00000228882.1
ENSG00000233867.2
ENSG00000227679.1
ENSG00000228570.8
ENSG00000274599.2
ENSG00000276964.1
ENSG00000275610.1
ENSG00000278664.1
ENSG00000278761.1
ENSG00000278790.1
ENSG00000276904.1
ENSG00000278641.1
ENSG00000253826.1
ENSG00000270921.1
ENSG00000230851.1
ENSG00000255415.1
ENSG00000256136.1
ENSG00000177586.6
ENSG00000270496.1
ENSG00000257162.6
ENSG00000255769.7
ENSG00000257109.3
ENSG00000259454.1
ENSG00000183793.14
ENSG00000277920.1
ENSG00000214940.8
ENSG00000277647.1
ENSG00000276548.1
ENSG00000185864.17
ENSG00000277041.1
ENSG00000198156.10
ENSG00000255524.8
ENSG00000278078.1
ENSG00000169203.16
ENSG00000205534.6
ENSG00000198064.13
ENSG00000260311.1
ENSG00000282927.1
ENSG00000277349.1
ENSG00000275954.5
ENSG00000273513.1
ENSG00000274419.6
ENSG00000278299.6
ENSG00000278599.6
ENSG00000274611.4
ENSG00000188755.10
ENSG00000267792.1
ENSG00000266971.1
ENSG00000282059.1
ENSG00000234837.1
ENSG00000196862.10
ENSG00000183054.12
ENSG00000231943.9
ENSG00000287165.1
ENSG00000221055.1
ENSG00000240356.6
ENSG00000286267.1
ENSG00000286032.1
ENSG00000286148.1
ENSG00000252199.1
ENSG00000214319.2
ENSG00000226444.2
ENSG00000236097.1
ENSG00000237299.1
ENSG00000233408.1
ENSG00000273643.1
ENSG00000278008.1
ENSG00000244699.1
ENSG00000230304.1
ENSG00000251155.2
ENSG00000281720.1
ENSG00000281058.1
ENSG00000280799.1
ENSG00000280757.1
ENSG00000281627.1
ENSG00000280457.1
ENSG00000179978.11
ENSG00000254701.3
ENSG00000145736.14
ENSG00000251634.2
ENSG00000215630.6
ENSG00000230178.1
ENSG00000251035.1
ENSG00000220212.1
ENSG00000243307.2
ENSG00000136206.4
ENSG00000271466.1
ENSG00000273520.5
ENSG00000262461.6
ENSG00000262648.1
ENSG00000184616.9
ENSG00000286038.1
ENSG00000286137.1
ENSG00000286014.1
ENSG00000185040.13
ENSG00000186645.10
ENSG00000205482.10
ENSG00000253612.1
ENSG00000176269.4
ENSG00000214268.2
ENSG00000255025.1
ENSG00000177306.4
ENSG00000233176.3
ENSG00000254889.1
ENSG00000254715.3
ENSG00000254817.1
ENSG00000232948.1
ENSG00000252535.1
ENSG00000250794.2
ENSG00000236875.3
ENSG00000227518.5
ENSG00000283921.1
ENSG00000106714.17
ENSG00000215112.6
ENSG00000252724.1
ENSG00000183148.7
ENSG00000184906.11
ENSG00000154529.15
ENSG00000185775.10
ENSG00000238529.1
ENSG00000286506.1
ENSG00000276040.4
ENSG00000252133.1
ENSG00000244081.1
ENSG00000182021.10
ENSG00000228522.2
ENSG00000156755.10
ENSG00000287988.1
ENSG00000204776.6
ENSG00000275030.1
ENSG00000277350.2
ENSG00000274355.1
ENSG00000274820.1
ENSG00000278551.1
ENSG00000286255.1
ENSG00000168757.12
ENSG00000234830.8
ENSG00000233803.9
ENSG00000225560.6
ENSG00000258992.7
ENSG00000238074.5
ENSG00000230066.6
ENSG00000270073.1
ENSG00000223407.1
ENSG00000172352.5
ENSG00000229709.1
ENSG00000225609.1
ENSG00000227867.1
ENSG00000234744.1
ENSG00000223972.5
ENSG00000279928.2
ENSG00000278757.1
ENSG00000223181.1
ENSG00000207205.1
ENSG00000207501.1
ENSG00000206585.1
ENSG00000212157.1
ENSG00000212230.1
ENSG00000222314.1
ENSG00000264204.2
ENSG00000279058.2
ENSG00000204172.12
ENSG00000222225.1
ENSG00000212612.1
ENSG00000258488.2
ENSG00000261401.1
ENSG00000200132.1
ENSG00000222329.1
ENSG00000259916.1
ENSG00000207476.1
ENSG00000283050.2
ENSG00000198237.8
ENSG00000253366.3
ENSG00000253900.1
ENSG00000235558.3
ENSG00000222533.1
ENSG00000284728.1
ENSG00000284698.1
ENSG00000284603.1
ENSG00000284663.1
ENSG00000240240.9
ENSG00000223839.8
ENSG00000277737.3
ENSG00000176115.9
ENSG00000181997.8
ENSG00000188120.16
ENSG00000198312.4
ENSG00000147996.17
